# Supplementary material for: The Use of Crystal Violet Degradation Products for Ballpoint Pen Ink Manuscript Dating
Source: Molecules. 2023 Sep 4;28(17):6429. doi: 10.3390/molecules28176429 (PMC10490468; doi:10.3390/molecules28176429)
Supplement: Supplementary file 1 [file molecules-28-06429-s001.zip]

Archive with 1 entries (1 files):
- molecules-2586922-supplementary.pdf
